# Supplementary material for: Analysis of stereopsis and fusion in school-aged children with reduced visual acuity due to refractive error
Source: PLoS One. 2023 Apr 4;18(4):e0284112. doi: 10.1371/journal.pone.0284112 (PMC10072446; doi:10.1371/journal.pone.0284112)
Supplement: S1 Data — (XLSX) [file pone.0284112.s001.xlsx]

## Sheet: Sheet1
Age	Sex		logMAR_VA	logTitmus	W4d	Spherical equivalent	Astigmatism	Anisometropia
15	1		0.3	1.9	0	-3.75	-1.25	2.5
11	1		0.7	1.7	0	-3.5	0	0
10	1		0.52	1.7	0	-3.5	-5	0
8	2		0.7	1.6	0	-3.25	-0.25	0
10	2		0.3	1.6	0	-3	-0.5	1.5
9	2		0.7	1.6	0	-3	0	0
9	1		0.52	1.7	0	-3	-0.5	1
10	1		0.7	1.6	0	-3	-0.5	0
11	1		0.52	1.6	0	-2.75	-0.25	0.5
8	1		0.4	1.6	1	-2.75	-0.75	0.5
6	1		0.4	2.15	0	-2.75	-1.5	2
7	1		0.52	1.7	0	-2.75	-0.5	0.25
9	2		0.52	1.6	0	-2.75	-0.75	0
10	2		0.22	1.6	0	-2.75	-1.25	0.5
12	1		0.3	1.6	1	-2.5	-0.75	0.25
11	2		0.52	2	0	-2.5	-1.25	1.25
13	2		0.4	1.6	0	-2.5	-1	0.5
8	2		0.1	1.78	1	-2.5	-0.25	1.25
10	2		0.3	1.6	0	-2.5	-0.25	0
11	1		0.7	1.6	0	-2.5	-0.5	0.75
11	1		0.7	2.15	0	-2.5	-0.5	2.75
8	1		0.3	1.6	0	-2.25	-0.25	0.5
10	2		0.3	1.6	1	-2.25	-0.75	0.75
11	1		0.4	1.6	0	-2.25	-0.25	0.5
9	1		0.3	1.6	1	-2.25	0	0
11	2		0.3	1.7	1	-2.25	-0.75	1.5
5	2		0.3	1.6	1	-2.25	-1	0
8	1		0.7	1.7	0	-2.25	-0.25	0
7	2		0.7	1.78	0	-2.25	-0.75	3.5
11	2		0.52	1.6	0	-2.25	-1.25	1
7	1		0.52	1.6	0	-2.25	-0.5	0.25
6	1		0.4	1.7	1	-2	0	0
9	2		0.3	1.6	0	-2	-0.75	0.25
11	1		0.15	1.6	1	-2	-0.5	0.75
8	1		0.7	2	1	-2	-0.75	0.25
10	1		0.4	1.6	0	-2	-0.5	0
8	1		0.05	1.6	0	-2	-0.5	0.75
10	1		0.52	1.7	0	-2	-0.5	0.25
9	1		0.22	1.6	1	-2	-0.25	0.5
15	1		0.3	1.6	0	-2	0	0.25
10	2		0.7	1.7	1	-2	-0.25	1.25
9	1		0.1	1.6	0	-2	0	0.25
9	1		0.15	1.6	1	-2	-0.75	1.75
11	1		0.3	1.9	0	-2	-1.75	1
6	2		0.7	1.78	0	-2	-0.5	3
10	2		0.4	1.6	1	-2	-0.25	0.5
10	2		0.52	2	1	-2	-0.25	0.75
11	2		0.05	2	1	-2	-0.25	0.75
9	1		0.22	1.6	1	-2	-0.25	0.5
10	1		0.7	1.7	0	-2	-0.5	0
8	2		0.3	1.6	1	-2	-0.25	1.75
13	1		0.3	1.6	0	-1.75	-0.75	0.5
9	1		0.15	1.78	1	-1.75	-0.5	0.5
13	2		0.3	1.9	0	-1.75	-0.25	0.25
9	2		0.3	1.6	0	-1.75	-0.75	0.25
8	2		0.3	2	1	-1.75	-2	2.75
12	2		0.3	1.7	0	-1.75	-0.75	1.25
11	1		0.22	2	1	-1.75	-0.75	0
10	2		0.52	1.6	0	-1.75	-0.25	0.25
9	2		0.15	1.6	1	-1.75	-0.75	0.5
11	2		0.4	2	0	-1.75	-0.5	0.75
9	1		0.22	1.78	1	-1.75	-3	0.75
10	2		0.3	1.7	1	-1.75	-0.75	2
9	2		0.52	1.6	1	-1.75	-0.5	1.75
10	1		0.1	1.6	1	-1.75	-0.25	0
6	1		0.4	1.9	1	-1.75	-0.25	0.25
8	1		0.22	1.6	0	-1.75	-0.75	0.5
10	2		0.3	1.9	1	-1.75	-0.75	1
10	1		0.22	1.6	0	-1.75	-0.25	0.5
5	2		0.52	2.15	0	-1.75	-3	1.25
8	1		0.4	1.6	1	-1.75	-0.75	0.5
11	1		0.15	1.6	1	-1.75	-0.5	0.25
9	1		0.22	1.6	0	-1.75	-1.25	0.5
9	2		0.7	1.6	1	-1.75	-0.25	0.25
9	2		0.22	1.6	1	-1.75	-1.5	0
9	1		0.3	1.6	0	-1.75	0	0.25
10	1		0.1	1.6	1	-1.75	-0.5	0.25
7	1		0.15	2	0	-1.75	-4.5	0.75
9	2		0.22	1.6	0	-1.75	-1	0
8	2		0.22	1.9	1	-1.75	-0.5	0.75
8	1		0.22	1.9	0	-1.75	-1	0.75
8	2		0.4	1.7	1	-1.75	-0.5	1
11	1		0.3	1.7	0	-1.75	0	1.75
8	2		0.22	1.6	1	-1.5	-1.25	1
8	1		0.22	1.6	1	-1.5	-0.25	0.25
5	1		0.3	1.6	1	-1.5	-1.75	1
9	1		0.22	1.6	1	-1.5	0	0.25
9	2		0.52	1.6	0	-1.5	-0.75	0.25
7	2		0.3	1.78	1	-1.5	-4.25	0.25
11	2		0.7	1.7	0	-1.5	-0.25	2.25
8	2		0.4	1.6	0	-1.5	-0.5	1
13	2		0.52	1.7	0	-1.5	-0.25	1.75
7	1		0.22	1.6	1	-1.5	-0.5	0.25
8	1		0.22	1.7	0	-1.5	-0.5	0.5
7	2		0.22	1.6	0	-1.5	-0.25	0.25
8	1		0.52	1.7	1	-1.5	-0.25	0.5
8	2		0.4	1.6	1	-1.5	-0.5	0.25
8	2		0.22	1.7	1	-1.5	0	0.25
8	1		0.1	1.6	0	-1.5	-0.25	0.5
11	1		0.3	1.6	1	-1.5	-0.5	0
11	1		0.3	1.6	1	-1.5	-0.25	0.5
7	1		0.22	1.6	1	-1.5	-0.5	0.25
10	1		0.22	1.7	1	-1.5	-0.25	0.25
11	2		0.3	1.6	1	-1.5	-0.25	0
11	1		0.1	1.7	1	-1.5	-1	0.25
6	2		0.22	1.7	1	-1.5	-0.5	0.25
8	2		0.22	1.7	1	-1.5	-0.75	0.75
7	2		0.52	1.6	1	-1.5	-0.5	0.25
11	2		0.3	2.3	0	-1.5	0	0
8	2		0.3	1.6	1	-1.5	-0.5	0.25
8	1		0.4	2	0	-1.5	-0.5	0.25
8	2		0.3	1.6	1	-1.5	0	0.25
8	2		0.3	1.6	0	-1.5	-1.5	1.25
10	1		0.3	1.6	0	-1.5	-0.25	0.25
11	1		0.22	1.7	0	-1.5	-1	1
9	2		0.15	1.7	1	-1.5	-0.25	0.5
8	1		0.1	1.6	0	-1.25	-0.5	0
8	1		0.22	1.7	0	-1.25	-2.75	0
6	1		0.22	1.9	1	-1.25	-1.25	0
6	1		0.3	1.9	0	-1.25	-0.25	0.5
7	2		0.3	1.6	1	-1.25	-0.5	0.5
11	2		0.22	1.78	1	-1.25	-0.75	1.5
9	2		0.15	1.6	1	-1.25	-0.75	0.5
9	1		0.3	1.7	0	-1.25	-2.75	0.25
11	1		0.22	1.7	1	-1.25	-0.5	0.5
10	1		0.15	1.7	0	-1.25	-0.5	1
11	1		0.1	1.6	1	-1.25	-0.25	0
7	2		0.22	1.6	1	-1.25	-0.75	1.5
8	1		0.15	1.7	1	-1.25	-1.75	2
6	2		0.3	2	1	-1.25	-0.5	0.25
8	1		0.1	1.7	1	-1.25	0	0.25
9	2		0.3	1.6	1	-1.25	0	0.25
5	2		0.52	1.78	1	-1.25	-3.75	0
9	1		0.15	1.9	0	-1.25	-0.5	0.25
11	2		0.22	1.6	0	-1.25	-0.25	0.75
8	2		0.15	1.7	1	-1.25	-1.75	0.5
11	1		0.3	1.7	1	-1.25	-0.75	0.5
9	1		0.1	1.6	0	-1.25	-0.25	0.75
9	1		0.3	1.6	0	-1.25	-0.5	0.25
10	1		0.22	1.6	1	-1.25	-0.25	0.25
10	2		0.15	1.6	1	-1.25	-0.5	0.5
13	1		0.3	1.7	1	-1.25	-0.75	0.75
13	1		0.05	1.6	1	-1.25	0	0.5
14	2		0.05	1.6	1	-1.25	-1.25	0.75
6	2		0.3	1.6	1	-1	-0.25	0.25
6	2		0.3	1.7	0	-1	-1.25	0.75
13	2		0.1	1.6	0	-1	-0.5	2
9	2		0.1	1.6	1	-1	-1.25	0.25
9	2		0.22	1.7	1	-1	0	1.5
11	2		0.15	1.6	1	-1	-1	0.25
7	2		0.15	1.6	0	-1	-0.25	0
9	2		0.22	1.78	1	-1	-0.5	0.25
9	1		0.3	1.6	0	-1	-0.5	0.25
10	2		0.15	1.6	1	-1	-0.25	0
13	1		0.15	1.6	1	-1	0	0.5
8	1		0.22	1.6	1	-0.75	-2.25	0.75
8	1		0.22	1.6	0	-0.75	-0.25	0.25
10	2		0.3	1.6	0	-0.75	-1	0.25
8	1		0.15	1.78	1	-0.75	-1.25	0.5
9	2		0.22	1.6	1	-0.75	-0.75	0.25
11	2		0.4	1.9	0	-0.75	-0.5	0.5
9	1		0.15	1.6	0	-0.5	-3.25	0.25
5	2		0.22	1.78	1	-0.5	-1.75	0
9	2		0.15	2	0	-0.5	-1.25	0
8	1		0.22	1.6	1	-0.5	-2.75	0
10	2		0.15	1.6	0	-0.5	-2.75	0.75
7	2		0.15	1.6	1	-0.5	-2.5	0.75
10	1		0.1	1.6	1	-0.5	-3	0
6	2		0.22	1.6	1	-0.25	-1.25	0
6	1		0.22	1.78	1	0.25	-3	0
6	1		0.4	1.7	1	0.25	-1.5	0.25
5	1		0.1	2.3	1	0.25	-1.75	0
7	2		0.3	1.7	1	0.25	-2.25	0
7	2		0.3	1.9	1	0.5	-4.75	0
8	1		0.15	1.6	1	0.75	-1.75	0.5
7	1		0.3	1.9	0	0.75	-4	0.75
5	1		0.7	2	1	1	-3	1
6	2		0.3	1.78	1	1	-1.5	0
7	1		0.15	1.6	1	1	-2	0
8	2		0.3	1.7	1	1.25	-1.5	0
6	2		0.22	1.6	1	1.25	-1.5	0.5
5	2		0.15	1.6	0	1.5	-1.75	0.5
6	1		0.22	1.78	0	1.5	-1.5	0.5
5	2		0.1	1.6	1	1.5	-1	0
7	2		0.22	1.9	1	1.75	-1.75	0
6	1		0.4	2	0	1.75	-2.75	0
9	2		0.3	1.78	1	1.75	-2.5	0.5
7	1		0.22	2	0	1.75	-6	0
7	1		0.4	1.9	0	2	-2	0.25
6	1		0.15	1.78	0	2	-1.25	0.25
7	1		0.22	1.6	1	2.75	-2	0
8	2		0.15	1.78	1	3.25	-2.25	0.5
8	1		0.1	2.15	0	3.75	-2.75	0.5
7	1		0.15	1.7	1	4.25	-2	0.5
7	1		0.22	2.6	1	7	-1.25	0
